# Supplementary material for: Independent and Joined Association between Socioeconomic Indicators and Pediatric Obesity in Spain: The PASOS Study
Source: Nutrients. 2023 Apr 20;15(8):1987. doi: 10.3390/nu15081987 (PMC10143028; doi:10.3390/nu15081987)
Supplement: Supplementary file 1 [file nutrients-15-01987-s001.zip]

Archive with 1 entries (1 files):
- nutrients-2297803-supplementary.pdf
